# Supplementary material for: What Do We Know About the Energy Status and Diets of Pre-Professional and Professional Dancers: A Scoping Review
Source: Nutrients. 2024 Dec 12;16(24):4293. doi: 10.3390/nu16244293 (PMC11676647; doi:10.3390/nu16244293)
Supplement: Supplementary file 1 [file nutrients-16-04293-s001.zip]

Archive with 1 entries (1 files):
- nutrients-3333643-supplementary.pdf
